# Supplementary material for: A Semi-Three-Dimensional Bioprinted Neurocardiac System for Tissue Engineering of a Cardiac Autonomic Nervous System Model
Source: Bioengineering (Basel). 2023 Jul 14;10(7):834. doi: 10.3390/bioengineering10070834 (PMC10376081; doi:10.3390/bioengineering10070834)
Supplement: Supplementary file 1 [file bioengineering-10-00834-s001.zip]

Archive with 1 entries (1 files):
- bioengineering-2475280-supplementary.pdf
